# Supplementary material for: Enhanced virulence and neuroinvasion of contemporary Oropouche virus strains in the AG129 mouse model
Source: Front Microbiol. 2026 May 19;17:1771021. doi: 10.3389/fmicb.2026.1771021 (PMC13226609; doi:10.3389/fmicb.2026.1771021)
Supplement: Supplementary file 4 [file Table_1.csv]

group1	group2	Dia_Fator	estimate	SE	df	t.ratio	p.value	p.adj.signif
BeAn19991	OROV_SC	2	-1.0248411422457413	0.2631222532496779	20	-3.894923859873094	0.0024771264572905904	**
BeAn19991	OROV_AC	2	-0.6500908182193851	0.2631222532496778	20	-2.4706797322935325	0.05636498841983684	ns
OROV_SC	OROV_AC	2	0.3747503240263562	0.2631222532496778	20	1.424244127579563	0.3478546421121813	ns
BeAn19991	OROV_SC	3	-1.0248411422457413	0.2631222532496779	20	-3.894923859873094	0.0024771264572905904	**
BeAn19991	OROV_AC	3	-0.6500908182193851	0.2631222532496778	20	-2.4706797322935325	0.05636498841983684	ns
OROV_SC	OROV_AC	3	0.3747503240263562	0.2631222532496778	20	1.424244127579563	0.3478546421121813	ns
