# Supplementary material for: Enhanced virulence and neuroinvasion of contemporary Oropouche virus strains in the AG129 mouse model
Source: Front Microbiol. 2026 May 19;17:1771021. doi: 10.3389/fmicb.2026.1771021 (PMC13226609; doi:10.3389/fmicb.2026.1771021)
Supplement: Supplementary file 5 [file Table_2.csv]

tissue,"contrast","ratio","SE","df","t.ratio","p.value","significance","p.value_numeric"
spleen,"orov_ac / orov_referencia",348.963,268,21,7.636,"<.0001","***",1e-04
spleen,"orov_ac / orov_sc",0.871,0.597,21,-0.201,"0.9779","ns",0.9779
spleen,"orov_referencia / orov_sc",0.0025,0.00191,21,-7.817,"<.0001","***",1e-04
cerebellum,"orov_ac / orov_sc",0.188,0.136,6,-2.306,"0.0606","ns",0.0606
cortex,"orov_ac / orov_sc",0.0288,0.03,9,-3.398,"0.0079","**",0.0079
striatum,"orov_ac / orov_sc",0.173,0.0758,7,-4.008,"0.0051","**",0.0051
liver,"orov_ac / orov_referencia",194.1373,187,21,5.469,"0.0001","***",1e-04
liver,"orov_ac / orov_sc",3.365,2.9,21,1.408,"0.3548","ns",0.3548
liver,"orov_referencia / orov_sc",0.0173,0.0167,21,-4.21,"0.0011","**",0.0011
hippocampus,"orov_ac / orov_referencia",0.212,0.262,7,-1.256,"0.4608","ns",0.4608
hippocampus,"orov_ac / orov_sc",0.496,0.375,7,-0.928,"0.6412","ns",0.6412
hippocampus,"orov_referencia / orov_sc",2.339,2.95,7,0.674,"0.7853","ns",0.7853
lung,"orov_ac / orov_referencia",94.7,78.8,22,5.469,"<.0001","***",1e-04
lung,"orov_ac / orov_sc",0,0,22,-40.709,"<.0001","***",1e-04
lung,"orov_referencia / orov_sc",0,0,22,-40.848,"<.0001","***",1e-04
kidney,"orov_ac / orov_referencia",0,0,15,-25.068,"<.0001","***",1e-04
kidney,"orov_ac / orov_sc",2,2,15,0.648,"0.7961","ns",0.7961
kidney,"orov_referencia / orov_sc",1.27e+15,1.64e+15,15,27.101,"<.0001","***",1e-04
testes,"orov_ac / orov_referencia",6424619,5030000,12,20.018,"<.0001","***",1e-04
testes,"orov_ac / orov_sc",1,0,12,-0.816,"0.7008","ns",0.7008
testes,"orov_referencia / orov_sc",0,0,12,-21.877,"<.0001","***",1e-04
uteri,"orov_ac / orov_referencia",1.2e+23,9.46e+22,7,67.413,"<.0001","***",1e-04
uteri,"orov_ac / orov_sc",2.26e+19,2.18e+19,7,46.16,"<.0001","***",1e-04
uteri,"orov_referencia / orov_sc",0,0,7,-8.883,"0.0001","***",1e-04
