# Supplementary material for: Enhanced virulence and neuroinvasion of contemporary Oropouche virus strains in the AG129 mouse model
Source: Front Microbiol. 2026 May 19;17:1771021. doi: 10.3389/fmicb.2026.1771021 (PMC13226609; doi:10.3389/fmicb.2026.1771021)
Supplement: Supplementary file 6 [file Table_3.csv]

,"tissue","comparison","diference","standard error","Value-t","p-value","Significance"
1,"spleen","negative_control - orov_ac",-1.14451241002357,0.379199335770598,-3.01823421630663,0.026,"*"
2,"spleen","negative_control - orov_referencia",-0.061818304723827,0.0501715661868573,-1.23213822932282,0.6122,"ns"
3,"spleen","negative_control - orov_sc",-0.549437376474508,0.202610585971688,-2.71179007671042,0.0521,"ns"
4,"spleen","orov_ac - orov_referencia",1.08269410529974,0.381117625737411,2.84083976227778,0.0391,"*"
5,"spleen","orov_ac - orov_sc",0.595075033549058,0.428700954211522,1.38808889437518,0.517,"ns"
6,"spleen","orov_referencia - orov_sc",-0.487619071750681,0.206178461403342,-2.36503400225091,0.1076,"ns"
7,"cortex","negative_control - orov_ac",0.00297158739648807,0.00522055592812118,0.569208995632293,0.9403,"ns"
8,"cortex","negative_control - orov_referencia",0.00487227384725477,0.00500879478086333,0.972743755817236,0.7659,"ns"
9,"cortex","negative_control - orov_sc",-0.00115028477228184,0.00582504854654622,-0.197472134882699,0.9972,"ns"
10,"cortex","orov_ac - orov_referencia",0.0019006864507667,0.00380677897353256,0.499289941439109,0.9585,"ns"
11,"cortex","orov_ac - orov_sc",-0.00412187216876991,0.00483060364407453,-0.853283041308102,0.8285,"ns"
12,"cortex","orov_referencia - orov_sc",-0.00602255861953661,0.00460092952829194,-1.30898736494502,0.5657,"ns"
13,"liver","negative_control - orov_ac",-0.912990831707391,0.513145485678158,-1.77920464505463,0.3065,"ns"
14,"liver","negative_control - orov_referencia",-0.00210385298874923,0.00768248706442709,-0.273850508449391,0.9926,"ns"
15,"liver","negative_control - orov_sc",-0.556585611617102,0.296481957716115,-1.87730010927019,0.263,"ns"
16,"liver","orov_ac - orov_referencia",0.910886978718642,0.513150225902376,1.77508833230434,0.3084,"ns"
17,"liver","orov_ac - orov_sc",0.35640522009029,0.592592343004316,0.601434062214493,0.9306,"ns"
18,"liver","orov_referencia - orov_sc",-0.554481758628353,0.296490161932849,-1.87015230122184,0.266,"ns"
19,"lung","negative_control - orov_ac",-0.283691539884087,0.131944599049128,-2.15008073031059,0.1632,"ns"
20,"lung","negative_control - orov_referencia",-0.184415397834691,0.114861174411487,-1.60555034178936,0.3925,"ns"
21,"lung","negative_control - orov_sc",-0.348263165638242,0.162347346750387,-2.14517312792124,0.1647,"ns"
22,"lung","orov_ac - orov_referencia",0.0992761420493954,0.167574649006603,0.592429359917583,0.9335,"ns"
23,"lung","orov_ac - orov_sc",-0.0645716257541554,0.203088243380532,-0.317948615238971,0.9886,"ns"
24,"lung","orov_referencia - orov_sc",-0.163847767803551,0.192428030100454,-0.851475576183034,0.8294,"ns"
25,"kidney","negative_control - orov_ac",-0.00749240118797861,0.00362740869229327,-2.06549683907877,0.1909,"ns"
26,"kidney","negative_control - orov_referencia",0.000247265319078754,0.00161914096618927,0.152713892268877,0.9987,"ns"
27,"kidney","negative_control - orov_sc",-0.0112084598504171,0.00503734536266793,-2.22507274039292,0.143,"ns"
28,"kidney","orov_ac - orov_referencia",0.00773966650705737,0.00356987157306953,2.16805180484475,0.1589,"ns"
29,"kidney","orov_ac - orov_sc",-0.00371605866243846,0.00595795383354132,-0.623713906864849,0.9235,"ns"
30,"kidney","orov_referencia - orov_sc",-0.0114557251694958,0.00499607221025449,-2.2929462760732,0.1257,"ns"
31,"testes","negative_control - orov_ac",-0.00270664392211139,0.00655373457362035,-0.412992606231872,0.9753,"ns"
32,"testes","negative_control - orov_referencia",-0.0130748261944439,0.0147427457864609,-0.88686506461037,0.8117,"ns"
33,"testes","negative_control - orov_sc",-0.0252789554167137,0.0157961755117492,-1.60032125484496,0.4097,"ns"
34,"testes","orov_ac - orov_referencia",-0.0103681822723325,0.0149264900417025,-0.694616232172824,0.8974,"ns"
35,"testes","orov_ac - orov_sc",-0.0225723114946023,0.0159678023672269,-1.41361415775855,0.5117,"ns"
36,"testes","orov_referencia - orov_sc",-0.0122041292222698,0.0207211927480433,-0.588968471586764,0.9338,"ns"
37,"uteri","negative_control - orov_ac",-0.0577607034630372,0.0306444602240619,-1.88486607500052,0.2989,"ns"
38,"uteri","negative_control - orov_referencia",0.00213785753253134,0.00304915932928411,0.701130148234424,0.8941,"ns"
39,"uteri","negative_control - orov_sc",-0.000759214387482701,0.00456982729257276,-0.166136341457944,0.9982,"ns"
40,"uteri","orov_ac - orov_referencia",0.0598985609955685,0.030517696443306,1.96274843702062,0.2698,"ns"
41,"uteri","orov_ac - orov_sc",0.0570014890755545,0.0307069331759841,1.85630680696356,0.3102,"ns"
42,"uteri","orov_referencia - orov_sc",-0.00289707192001404,0.00362355837066285,-0.799510211693952,0.853,"ns"
