# Supplementary material for: Enhanced virulence and neuroinvasion of contemporary Oropouche virus strains in the AG129 mouse model
Source: Front Microbiol. 2026 May 19;17:1771021. doi: 10.3389/fmicb.2026.1771021 (PMC13226609; doi:10.3389/fmicb.2026.1771021)
Supplement: Supplementary file 7 [file Table_4.csv]

,"tissue","comparison","diference","standard error","Value-t","p-value","Significance"
1,"spleen","negative_control - orov_ac",-0.0311001347048025,0.0191411945259918,-1.62477501926913,0.3816,"ns"
2,"spleen","negative_control - orov_referencia",-0.00605346418690228,0.010685633246831,-0.566504955492229,0.9412,"ns"
3,"spleen","negative_control - orov_sc",-0.0491402424634858,0.0279990639905377,-1.75506732939689,0.3156,"ns"
4,"spleen","orov_ac - orov_referencia",0.0250466705179003,0.0201512271500194,1.24293524813332,0.6056,"ns"
5,"spleen","orov_ac - orov_sc",-0.0180401077586832,0.0327999509467945,-0.550004107870358,0.9458,"ns"
6,"spleen","orov_referencia - orov_sc",-0.0430867782765835,0.0286990280691881,-1.50133231594844,0.4502,"ns"
7,"cortex","negative_control - orov_ac",-0.0214221125395272,0.0261177061296852,-0.820214165561002,0.8443,"ns"
8,"cortex","negative_control - orov_referencia",0.0171427887152956,0.0172746868881413,0.992364656233722,0.7551,"ns"
9,"cortex","negative_control - orov_sc",0.0110987001908341,0.0182295178116244,0.608831254096959,0.9283,"ns"
10,"cortex","orov_ac - orov_referencia",0.0385649012548228,0.0203244352085387,1.89746484264522,0.2556,"ns"
11,"cortex","orov_ac - orov_sc",0.0325208127303614,0.0211419767076566,1.53821060253954,0.4314,"ns"
12,"cortex","orov_referencia - orov_sc",-0.00604408852446144,0.00795383006568656,-0.759896612644028,0.8715,"ns"
13,"liver","negative_control - orov_ac",-0.0742425425199705,0.0335702997081207,-2.21155435505424,0.1476,"ns"
14,"liver","negative_control - orov_referencia",-0.0151055823476835,0.00867122927526356,-1.74203470674858,0.3241,"ns"
15,"liver","negative_control - orov_sc",-0.057216624794606,0.0260953414722867,-2.192599198419,0.1529,"ns"
16,"liver","orov_ac - orov_referencia",0.059136960172287,0.0346180376247005,1.708270145564,0.3406,"ns"
17,"liver","orov_ac - orov_sc",0.0170259177253645,0.042475700799354,0.400839006889873,0.9777,"ns"
18,"liver","orov_referencia - orov_sc",-0.0421110424469226,0.0274300993991523,-1.5352129000387,0.4325,"ns"
19,"lung","negative_control - orov_ac",-0.0215159335789805,0.0139637013918665,-1.54084744260665,0.4287,"ns"
20,"lung","negative_control - orov_referencia",-0.0045894483037484,0.00854837682347939,-0.53687950338628,0.9492,"ns"
21,"lung","negative_control - orov_sc",-0.0695113878630673,0.0369540581016308,-1.88102177227458,0.2605,"ns"
22,"lung","orov_ac - orov_referencia",0.0169264852752321,0.014891288857951,1.13667026653603,0.6707,"ns"
23,"lung","orov_ac - orov_sc",-0.0479954542840868,0.0389137269830768,-1.23338107154217,0.6119,"ns"
24,"lung","orov_referencia - orov_sc",-0.0649219395593189,0.0373144467662114,-1.73986070237296,0.3244,"ns"
25,"kidney","negative_control - orov_ac",0.00810274620877718,0.0281508495767054,0.287833096713434,0.9915,"ns"
26,"kidney","negative_control - orov_referencia",0.0109395750218894,0.0283093230277541,0.386430117426839,0.9799,"ns"
27,"kidney","negative_control - orov_sc",0.0123521547142261,0.0273351881897336,0.451877434627109,0.9686,"ns"
28,"kidney","orov_ac - orov_referencia",0.00283682881311218,0.0187201696976662,0.151538626995771,0.9987,"ns"
29,"kidney","orov_ac - orov_sc",0.00424940850544889,0.0172116093549627,0.246891991202649,0.9946,"ns"
30,"kidney","orov_referencia - orov_sc",0.00141257969233671,0.0174696003098891,0.0808593022896516,0.9998,"ns"
31,"testes","negative_control - orov_ac",-0.00367579143839732,0.00612694903808669,-0.599938307883362,0.9298,"ns"
32,"testes","negative_control - orov_referencia",0.00572019419818965,0.00374025866178761,1.52935791757668,0.457,"ns"
33,"testes","negative_control - orov_sc",0.0027860282525932,0.00403767149594509,0.690008648645915,0.8986,"ns"
34,"testes","orov_ac - orov_referencia",0.00939598563658697,0.00495456874557989,1.89642855293296,0.2887,"ns"
35,"testes","orov_ac - orov_sc",0.00646181969099053,0.00518276062603391,1.24679107472795,0.6136,"ns"
36,"testes","orov_referencia - orov_sc",-0.00293416594559644,0.00181962579904032,-1.61251063111104,0.4146,"ns"
37,"uteri","negative_control - orov_ac",-0.0257736840732948,0.0120282908481702,-2.14275530901513,0.2189,"ns"
38,"uteri","negative_control - orov_referencia",0.0043816070847793,0.00333459322140419,1.31398548304318,0.58,"ns"
39,"uteri","negative_control - orov_sc",-0.000697195072697255,0.0048606818600314,-0.143435652193199,0.9989,"ns"
40,"uteri","orov_ac - orov_referencia",0.0301552911580741,0.0116021381973803,2.59911497734814,0.117,"ns"
41,"uteri","orov_ac - orov_sc",0.0250764890005976,0.0121291519465837,2.0674560852262,0.2418,"ns"
42,"uteri","orov_referencia - orov_sc",-0.00507880215747655,0.00368185526160031,-1.37941385432654,0.544,"ns"
