# Supplementary material for: Enhanced virulence and neuroinvasion of contemporary Oropouche virus strains in the AG129 mouse model
Source: Front Microbiol. 2026 May 19;17:1771021. doi: 10.3389/fmicb.2026.1771021 (PMC13226609; doi:10.3389/fmicb.2026.1771021)
Supplement: Supplementary file 8 [file Table_5.csv]

,"tissue","comparison","diference","standard error","Value-t","p-value","Significance"
1,"spleen","negative_control - orov_ac",-0.254100463979738,0.127129135547365,-1.99875868647802,0.2125,"ns"
2,"spleen","negative_control - orov_referencia",0.0103250741790571,0.0772286736716737,0.133694827169409,0.9991,"ns"
3,"spleen","negative_control - orov_sc",-0.129228287960544,0.102202595409877,-1.26443254637792,0.5924,"ns"
4,"spleen","orov_ac - orov_referencia",0.264425538158795,0.123821724112085,2.13553429379996,0.1667,"ns"
5,"spleen","orov_ac - orov_sc",0.124872176019195,0.140758381041836,0.887138478681997,0.8115,"ns"
6,"spleen","orov_referencia - orov_sc",-0.139553362139601,0.0980580071467091,-1.4231715104184,0.496,"ns"
7,"cortex","negative_control - orov_ac",-0.0013196600129773,0.00524790647061244,-0.251464087701871,0.9942,"ns"
8,"cortex","negative_control - orov_referencia",0.00369820561707796,0.00410175934739625,0.901614479022407,0.8042,"ns"
9,"cortex","negative_control - orov_sc",0.00243533711135209,0.00431806454195236,0.563988121921629,0.9413,"ns"
10,"cortex","orov_ac - orov_referencia",0.00501786563005526,0.00369823009395487,1.35682894319028,0.5424,"ns"
11,"cortex","orov_ac - orov_sc",0.0037549971243294,0.00393676992880549,0.953826917050433,0.7768,"ns"
12,"cortex","orov_referencia - orov_sc",-0.00126286850572587,0.00218679328972899,-0.577497887732394,0.9374,"ns"
13,"liver","negative_control - orov_ac",-0.299516247307159,0.187256415141743,-1.59949792417227,0.3971,"ns"
14,"liver","negative_control - orov_referencia",0.000367386204892445,0.0225030201125353,0.0163260843680174,1,"ns"
15,"liver","negative_control - orov_sc",-0.293236054337499,0.173242287705113,-1.6926355465626,0.3485,"ns"
16,"liver","orov_ac - orov_referencia",0.299883633512052,0.187010423684458,1.60356640877968,0.3949,"ns"
17,"liver","orov_ac - orov_sc",0.00628019296965987,0.253927948248625,0.0247321849090468,1,"ns"
18,"liver","orov_referencia - orov_sc",-0.293603440542392,0.172976367762202,-1.69736157800481,0.3461,"ns"
19,"lung","negative_control - orov_ac",-0.148360950628567,0.0751495430966742,-1.97420961612117,0.2225,"ns"
20,"lung","negative_control - orov_referencia",-0.0443934987570093,0.0497729825964389,-0.891919600578356,0.8091,"ns"
21,"lung","negative_control - orov_sc",-0.151147253449003,0.0796089846890609,-1.8986205393695,0.2523,"ns"
22,"lung","orov_ac - orov_referencia",0.103967451871557,0.0812028022885766,1.28034315247004,0.5829,"ns"
23,"lung","orov_ac - orov_sc",-0.00278630282043629,0.102245468096123,-0.027251113152681,1,"ns"
24,"lung","orov_referencia - orov_sc",-0.106753754691994,0.0853465389755314,-1.25082699279229,0.601,"ns"
25,"kidney","negative_control - orov_ac",-0.00634382635467507,0.0100459399210041,-0.631481613921596,0.9209,"ns"
26,"kidney","negative_control - orov_referencia",0.00699869927743361,0.00781622480068853,0.895406600487885,0.8073,"ns"
27,"kidney","negative_control - orov_sc",0.000935665475631554,0.00857199486090396,0.109153760683996,0.9995,"ns"
28,"kidney","orov_ac - orov_referencia",0.0133425256321087,0.00798393583689674,1.67117145035759,0.3586,"ns"
29,"kidney","orov_ac - orov_sc",0.00727949183030662,0.00872519095539746,0.834307451552505,0.8377,"ns"
30,"kidney","orov_referencia - orov_sc",-0.00606303380180205,0.00602506584583305,-1.00630166656108,0.7472,"ns"
31,"testes","negative_control - orov_ac",-0.00603085550696574,0.00658342689182422,-0.916066298914217,0.7969,"ns"
32,"testes","negative_control - orov_referencia",0.00645227548038501,0.00359299811565773,1.79579150132782,0.3217,"ns"
33,"testes","negative_control - orov_sc",0.00258536186276531,0.00392123667380927,0.659323085503475,0.9102,"ns"
34,"testes","orov_ac - orov_referencia",0.0124831309873508,0.00556445984519186,2.24336797005323,0.1668,"ns"
35,"testes","orov_ac - orov_sc",0.00861621736973105,0.00578184010170286,1.49022062495181,0.4725,"ns"
36,"testes","orov_referencia - orov_sc",-0.0038669136176197,0.00173141583127366,-2.23338238438951,0.1694,"ns"
37,"uteri","negative_control - orov_ac",-0.0173219306390412,0.0184987243309617,-0.936385143598749,0.7868,"ns"
38,"uteri","negative_control - orov_referencia",0.00776609553397323,0.011579683127508,0.670665634668758,0.9055,"ns"
39,"uteri","negative_control - orov_sc",-0.00748853006409374,0.0197296702227417,-0.379556778169661,0.9802,"ns"
40,"uteri","orov_ac - orov_referencia",0.0250880261730145,0.0153695590900074,1.63231918535162,0.4092,"ns"
41,"uteri","orov_ac - orov_sc",0.0098334005749475,0.0221674123971626,0.443597132528024,0.9692,"ns"
42,"uteri","orov_referencia - orov_sc",-0.015254625598067,0.0168309367489292,-0.906344419542629,0.8021,"ns"
